# Supplementary material for: Placenta Growth Factor in Eyes with Neovascular Glaucoma Is Decreased after Intravitreal Ranibizumab Injection
Source: PLoS One. 2016 Jan 19;11(1):e0146993. doi: 10.1371/journal.pone.0146993 (PMC4718677; doi:10.1371/journal.pone.0146993)
Supplement: S1 Dataset — (XLSX) [file pone.0146993.s001.xlsx]

## Sheet: Sheet1
group and Patient No	age	sex	IOP	PlGF(pg/mL)	VEGF-A(pg/mL)	plasma PlGF(pg/mL)	plasma VEGF-A(pg/mL)	post-IVR PlGF(pg/mL)	post-IVR VEGF-A(pg/mL)	hypertension	diabetes
NVG1	11	1	46	370.16	5167.3	17.89	39.65	83.82	59	0	0
NVG2	67	1	50	301.1	1959.68	16.68	17.03	85.05	174.63	0	0
NVG3	74	1	45	490.94	1162.41	8.04	16.67	43.82	414.82	0	0
NVG4	72	2	56	2215.34	2281.35	26.84	8.08	25.9	12.68	1	0
NVG5	48	1	46	1257.36	4887.48	16.68	11.25	478.79	76.75	0	1
NVG6	18	1	49	584.2	3091.9	30.8	16.64	209.85	125.04	0	0
NVG7	66	1	40	1138.43	2212.28	15.33	10.11	138.44	279.57	1	0
NVG8	71	1	46	1031.04	5980.98	10.28	12.88	205.65	160.34	1	0
NVG9	69	1	37	818.93	708.01	13.45	25.35	404.8	91.23	0	0
NVG10	74	2	37	267.28	831.55	14.31	19.63	64.82	125.74	1	0
NVG11	34	1	43	2029.27	5732.65	16.22	22.34	172.13	429.33	0	0
NVG12	80	1	48	375.33	2133.54	11.23	17.89	52.77	31.47	1	1
NVG13	69	2	56	522.27	4177.38	15.68	11.76	297.84	191.66	1	0
NVG14	56	1	30	1950.6	6280.43	16.02	15.7	302	348.86	1	0
NVG15	50	2	58	2195.71	6430.17	16.02	9.87	466.39	296.78	1	1
NVG16	49	1	47	2407.62	5624.14	15.29	12.93	329.38	112.96	0	1
NVG17	65	1	48	186.81	3028.78	11.27	21.01	22.7	35.12	0	1
NVG18	23	2	38	1641.09	6224.75	10.98	25.46	65.78	180.65	0	0
NVG19	24	1	48	1360.12	5443.67	14.38	22.21	36.98	150.34	0	0
NVG20	32	1	46	423.62	594.52	16.61	18.79	65.97	373.91	0	0
Control1	54	2	13	15.61	431.55	14.39	9.72	.	.
Control2	67	1	16	12.97	153.23	15.33	18.89	.	.
Control3	64	1	11	11.82	150.7	12.03	15.76	.	.
Control4	62	2	13	9.7	105.92	15.36	20.66	.	.
Control5	65	2	17	16.59	264.35	14.08	19.88	.	.
Control6	59	2	12	9.46	123.68	13.96	12.69	.	.
Control7	58	2	14	11.79	227.69	11.61	22.45	.	.
Control8	60	1	12	11.39	269.56	14.7	12.51	.	.
Control9	66	1	15	17.35	148.78	13.92	19.63	.	.
Control10	55	1	15	15.64	259.43	15.39	12.43	.	.
Control11	62	2	13	13	155.64	13.31	8.13	.	.
Control12	56	1	11	14.35	180.46	14.39	15.58	.	.
Control13	61	1	15	12.11	325.56	15.18	15.39	.	.
Control14	63	2	9	13.35	236.19	12.66	19.68	.	.
Control15	62	2	11	9.98	488.73	12.16	10.56	.	.
Control16	74	1	13	8.77	243.65	15.51	17.48	.	.
Control17	55	2	16	14.56	176.79	12.33	13.08	.	.
Control18	54	2	14	12.48	189.82	11.78	15.96	.	.
Control19	70	2	20	16.23	278.38	12.67	22.96	.	.
Control20	51	1	12	9.43	256.23	13.65	18.69	.	.
